# Supplementary material for: Citrullinated and Malondialdehyde–Acetaldehyde-Modified Fibrinogen Activates Macrophages and Promotes Coronary Endothelial Cell Inflammation
Source: Curr Issues Mol Biol. 2025 Nov 13;47(11):943. doi: 10.3390/cimb47110943 (PMC12651101; doi:10.3390/cimb47110943)
Supplement: Supplementary file 1 [file cimb-47-00943-s001.zip]

Archive with 1 entries (1 files):
- cimb-3968155-supplementary.pdf
